# Supplementary material for: Fenbendazole Exhibits Differential Anticancer Effects In Vitro and In Vivo in Models of Mouse Lymphoma
Source: Curr Issues Mol Biol. 2023 Nov 8;45(11):8925–38. doi: 10.3390/cimb45110560 (PMC10670425; doi:10.3390/cimb45110560)
Supplement: Supplementary file 1 [file cimb-45-00560-s001.zip]

Archive with 1 entries (1 files):
- cimb-2690595-supplementary.pdf
